# Supplementary material for: Danggui Shaoyao San ameliorates Alzheimer’s disease by regulating lipid metabolism and inhibiting neuronal ferroptosis through the AMPK/Sp1/ACSL4 signaling pathway
Source: Front Pharmacol. 2025 Apr 9;16:1588375. doi: 10.3389/fphar.2025.1588375 (PMC12014676; doi:10.3389/fphar.2025.1588375)
Supplement: Supplementary file 2 [file Table3.xlsx]

## Sheet: 11.1
Gene	chem	name	affinity(kcal/mol)
2h6d(AMPK2)	MOL000098	quercetin	-7
	MOL000358	beta-sitosterol	-7.2
	MOL000417	Calycosin	-6.9
	MOL000422	kaempferol	-6.7
	MOL000433	FA	-7.3
	MOL000449	Stigmasterol	-7.4
	MOL001002	ellagic acid	-8.2
	MOL001454	berberine	-7
	MOL001924	paeoniflorin	-7
	MOL000292	poricoic acid C	-6.2
4yee(AMPK1)	MOL000098	quercetin	-8.8
	MOL000358	beta-sitosterol	-6.9
	MOL000417	Calycosin	-8
	MOL000422	kaempferol	-7.9
	MOL000433	FA	-5.3
	MOL000449	Stigmasterol	-8
	MOL001002	ellagic acid	-7
	MOL001454	berberine	-7.6
	MOL001924	paeoniflorin	-7.9
	MOL000292	poricoic acid C	-8.2
ACSL4_model1	MOL000098	quercetin	-2.4
	MOL000358	beta-sitosterol	-6.3
	MOL000417	Calycosin	-2.6
	MOL000422	kaempferol	-7.4
	MOL000433	FA	-7.2
	MOL000449	Stigmasterol	-7.1
	MOL001002	ellagic acid	-8
	MOL001454	berberine	-2.7
	MOL001924	paeoniflorin	-7.8
	MOL000292	poricoic acid C	-7.4
SP1	MOL000098	quercetin	-5.8
	MOL000358	beta-sitosterol	-5.6
	MOL000417	Calycosin	-6.3
	MOL000422	kaempferol	-6
	MOL000433	FA	-5.8
	MOL000449	Stigmasterol	-5.6
	MOL001002	ellagic acid	-5.6
	MOL001454	berberine	-6.1
	MOL001924	paeoniflorin	-5.9
	MOL000292	poricoic acid C	-5.8
HIF1A	MOL000098	quercetin	-6
	MOL000358	beta-sitosterol	-7.4
	MOL000417	Calycosin	-5.9
	MOL000422	kaempferol	-5.8
	MOL000433	FA	-6.558
	MOL000449	Stigmasterol	-7.288
	MOL001002	ellagic acid	-6.233
	MOL001454	berberine	-7.449
	MOL001924	paeoniflorin	-6.869
	MOL000292	poricoic acid C	-6.329
IL1B	MOL000098	quercetin	-6.874
	MOL000292	beta-sitosterol	-6.181
	MOL000358	Calycosin	-7.231
	MOL000417	kaempferol	-6.909
	MOL000422	FA	-6.404
	MOL000433	Stigmasterol	-6.834
	MOL000449	ellagic acid	-7.023
	MOL001002	berberine	-7.039
	MOL001454	paeoniflorin	-7.162
	MOL001924	poricoic acid C	-6.985
IL6	MOL000098	quercetin	-6.682
	MOL000292	beta-sitosterol	-7.204
	MOL000358	Calycosin	-6.515
	MOL000417	kaempferol	-6.397
	MOL000422	FA	-6.521
	MOL000433	Stigmasterol	-7.103
	MOL000449	ellagic acid	-7.233
	MOL001002	berberine	-7.07
	MOL001454	paeoniflorin	-6.842
	MOL001924	poricoic acid C	-6.889
JUN	MOL000098	quercetin	-6.133
	MOL000292	beta-sitosterol	-7.126
	MOL000358	Calycosin	-6.772
	MOL000417	kaempferol	-6.216
	MOL000422	FA	-6.787
	MOL000433	Stigmasterol	-7.452
	MOL000449	ellagic acid	-7.149
	MOL001002	berberine	-7.307
	MOL001454	paeoniflorin	-6.892
	MOL001924	poricoic acid C	-6.796
MAPK3	MOL000098	quercetin	-8.97
	MOL000292	beta-sitosterol	-8.093
	MOL000358	Calycosin	-9.523
	MOL000417	kaempferol	-9.268
	MOL000422	FA	-8.743
	MOL000433	Stigmasterol	-9.141
	MOL000449	ellagic acid	-9.043
	MOL001002	berberine	-9.812
	MOL001454	paeoniflorin	-9.624
	MOL001924	poricoic acid C	-9.226
NFE2L2	MOL000098	quercetin	-9.584
	MOL000292	beta-sitosterol	-9.606
	MOL000358	Calycosin	-9.671
	MOL000417	kaempferol	-9.282
	MOL000422	FA	-9.383
	MOL000433	Stigmasterol	-10.36
	MOL000449	ellagic acid	-10.19
	MOL001002	berberine	-9.672
	MOL001454	paeoniflorin	-10.22
	MOL001924	poricoic acid C	-9.985
PPARG	MOL000098	quercetin	-8.055
	MOL000292	beta-sitosterol	-8.365
	MOL000358	Calycosin	-10.07
	MOL000417	kaempferol	-8.208
	MOL000422	FA	-8.041
	MOL000433	Stigmasterol	-9.757
	MOL000449	ellagic acid	-10.87
	MOL001002	berberine	-8.609
	MOL001454	paeoniflorin	-9.067
	MOL001924	poricoic acid C	-8.943
SIRT1	MOL000098	quercetin	-9.735
	MOL000292	beta-sitosterol	-9.008
	MOL000358	Calycosin	-10.19
	MOL000417	kaempferol	-8.876
	MOL000422	FA	-9.519
	MOL000433	Stigmasterol	-9.573
	MOL000449	ellagic acid	-9.979
	MOL001002	berberine	-8.943
	MOL001454	paeoniflorin	-11.38
	MOL001924	poricoic acid C	-8.947
STAT3	MOL000098	quercetin	-7.509
	MOL000292	beta-sitosterol	-6.946
	MOL000358	Calycosin	-7.76
	MOL000417	kaempferol	-7.502
	MOL000422	FA	-7.274
	MOL000433	Stigmasterol	-7.96
	MOL000449	ellagic acid	-7.309
	MOL001002	berberine	-7.824
	MOL001454	paeoniflorin	-7.373
	MOL001924	poricoic acid C	-7.9
TP53	MOL000098	quercetin	-6.448
	MOL000292	beta-sitosterol	-6.815
	MOL000358	Calycosin	-7.536
	MOL000417	kaempferol	-6.142
	MOL000422	FA	-6.458
	MOL000433	Stigmasterol	-7.058
	MOL000449	ellagic acid	-7.5
	MOL001002	berberine	-7.067
	MOL001454	paeoniflorin	-7.316
	MOL001924	poricoic acid C	-7.602
